# Supplementary material for: Towards an extension of equivalent system mass for human exploration missions on Mars
Source: NPJ Microgravity. 2022 Aug 2;8:30. doi: 10.1038/s41526-022-00214-7 (PMC9345954; doi:10.1038/s41526-022-00214-7)
Supplement: Supplementary file 1 — Source Materials [file 41526_2022_214_MOESM1_ESM.zip]

Archive with 10 entries (9 files):
- Source Data/
- Source Data/~$biotoy-fix.xlsx
- __MACOSX/Source Data/._~$biotoy-fix.xlsx
- Source Data/~$toy-fix.xlsx
- __MACOSX/Source Data/._~$toy-fix.xlsx
- Source Data/Supplementary Data 3 (code).ipynb
- Source Data/Supplementary Data 2 (agg).xlsx
- __MACOSX/Source Data/._Supplementary Data 2 (agg).xlsx
- Source Data/Supplementary Data 2 (full).xlsx
- __MACOSX/Source Data/._Supplementary Data 2 (full).xlsx
