# Supplementary material for: Towards an extension of equivalent system mass for human exploration missions on Mars
Source: NPJ Microgravity. 2022 Aug 2;8:30. doi: 10.1038/s41526-022-00214-7 (PMC9345954; doi:10.1038/s41526-022-00214-7)
Supplement: Supplementary file 1 — Source Materials [file 41526_2022_214_MOESM1_ESM.zip › Source Data/Supplementary Data 3 (code).ipynb]

# %% [code]
## Import stuff
import pandas as pd
import numpy as np
import matplotlib.pyplot as plt
import random
import string

# %% [code]
def plot_clustered_stacked(dfall, labels=None, title="multiple stacked bar plot",  H="/", **kwargs):
    """Given a list of dataframes, with identical columns and index, create a clustered stacked bar plot.
labels is a list of the names of the dataframe, used for the legend
title is a string for the title of the plot
H is the hatch used for identification of the different dataframe"""

    n_df = len(dfall)
    n_col = len(dfall[0].columns)
    n_ind = len(dfall[0].index)
    axe = plt.subplot(111)

    H = ['\\\\', '//', 'XX', '||']

    for df in dfall : # for each data frame
        axe = df.plot(kind="bar",
                      linewidth=0,
                      stacked=True,
                      ax=axe,
                      legend=False,
                      grid=False,
                      color = ['bisque', 'darkorange', 'sienna', 'turquoise', 'deepskyblue', 'orchid', 'palegreen'],
                      **kwargs)  # make bar plots

    h,l = axe.get_legend_handles_labels() # get the handles we want to modify
    for i in range(0, n_df * n_col, n_col): # len(h) = n_col * n_df
        for j, pa in enumerate(h[i:i+n_col]):
            for rect in pa.patches: # for each index
                rect.set_x(rect.get_x() + 1 / float(n_df + 1) * i / float(n_col))
                # t =  H[i]/4
                t = int(i/7)
                rect.set_hatch(H[t]) #edited part
                rect.set_width(1 / float(n_df + 1))
                # print(i,j)

    # axe.set_xticks((np.arange(0, 2 * n_ind, 2) + 1 / float(n_df + 1)) / 2.)
    axe.set_xticklabels(df.index, rotation = 0)
    axe.set_title(title, fontsize=15)
    axe.set_ylabel('ESM [kg]', fontsize=15)
    axe.set_xlabel('Scenario', fontsize=15)
    axe.tick_params(labelsize=12)
    # axe.set_yscale('log')

    # Add invisible data to add another legend
    n=[]
    for i in range(n_df):
        n.append(axe.bar(0, 0, color="gray", hatch=H[i]))

    l1 = axe.legend(h[:n_col], l[:n_col], loc=[1.01, 0.4], fontsize=12)
    if labels is not None:
        l2 = plt.legend(n, labels, loc=[1.01, -0.05], fontsize=12)
    axe.add_artist(l1)


    return axe

# %% [code]
path = 'toy-fix.xlsx'
df = pd.read_excel(path, sheet_name='Final-Plot', index_col=0).transpose()
xesm_s = np.array([np.array(df['c0-xesm-wlf']),np.array(df['c1-xesm-wlf']), np.array(df['c2-xesm-wlf']), np.array(df['c3-xesm-wlf'])])
df1 = pd.DataFrame(xesm_s, index=['Case 0','Case 1', 'Case 2', 'Case 3'], columns=['pd', 'tr1', 'tr3', 'des', 'sf', 'asc', 'tr2'])
#
esm_s = np.array([np.array(df['c0-esm-wlf']),np.array(df['c1-esm-wlf']), np.array(df['c2-esm-wlf']), np.array(df['c3-esm-wlf'])])
df2 = pd.DataFrame(esm_s, index=['Case 0','Case 1', 'Case 2', 'Case 3'], columns=['pd', 'tr1', 'tr3', 'des', 'sf', 'asc', 'tr2'])
# #
xesm_ns = np.array([np.array(df['c0-xesm-wolf']),np.array(df['c1-xesm-wolf']), np.array(df['c2-xesm-wolf']), np.array(df['c3-xesm-wolf'])])
df3 = pd.DataFrame(xesm_ns, index=['Case 0','Case 1', 'Case 2', 'Case 3'], columns=['pd', 'tr1', 'tr3', 'des', 'sf', 'asc', 'tr2'])
# #
esm_ns = np.array([np.array(df['c0-esm-wolf']),np.array(df['c1-esm-wolf']), np.array(df['c2-esm-wolf']), np.array(df['c3-esm-wolf'])])
df4 = pd.DataFrame(esm_ns, index=['Case 0','Case 1', 'Case 2', 'Case 3'], columns=['pd', 'tr1', 'tr3', 'des', 'sf', 'asc', 'tr2'])


axe = plot_clustered_stacked([df1,df2,df3,df4],["xESM w/ $L_{eq}$", "ESM w/ $L_{eq}$", "xESM w/o $L_{eq}$", "ESM w/o $L_{eq}$"], title='Example Whole System Mass Comparison')
axe.set_ylabel('System Mass [kg]')
axe.set_xlabel('', rotation=45)
axe.set_yscale('log')
axe.figure.tight_layout()
axe.figure.savefig('test4.png',dpi=300, bbox_inches='tight')

# %% [code]
## Define Heatmap Plot Function
def plot_df(df,t,mapc):
    # if reverse == False:
    #     plt.imshow(df,cmap=mapc)
    # elif reverse == True:
    plt.imshow(df,cmap=mapc)
    # plt.imshow(df)
    cbar = plt.colorbar()
    cbar.set_label('$\Delta$'+str(t),fontsize=15)
    for t in cbar.ax.get_yticklabels():
        t.set_fontsize(15)
    # for j in range(df.shape[0]):
    #     for i in range(df.shape[1]):
    #         val = df.iloc[j, i]
    #         text = plt.text(j, i, val, ha="center", va="center", color="w")
    plt.xticks(range(df.shape[1]), df.columns, rotation=45, fontsize=15)
    plt.yticks(range(df.shape[0]), df.index,fontsize=15)
    plt.tight_layout()
    rid = ''.join(random.choices(string.ascii_lowercase, k=5))
    plt.savefig(rid+'.png',dpi=300, bbox_inches='tight')

# %% [code]
path = 'biotoy-fix.xlsx'
df = pd.read_excel(path, sheet_name='Final-Plot', index_col=0).transpose()
df
xesm_s = np.array([np.array(df['bc1-xesm-wlf']),np.array(df['bc2-xesm-wlf']), np.array(df['bc3-xesm-wlf'])])
df1 = pd.DataFrame(xesm_s, index=['Case 2s', 'Case 2b', 'Case 3b'], columns=['pd', 'tr1', 'tr3', 'des', 'sf', 'asc', 'tr2'])
#
esm_s = np.array([np.array(df['bc1-esm-wlf']),np.array(df['bc2-esm-wlf']), np.array(df['bc3-esm-wlf'])])
df2 = pd.DataFrame(esm_s, index=['Case 2s', 'Case 2b', 'Case 3b'], columns=['pd', 'tr1', 'tr3', 'des', 'sf', 'asc', 'tr2'])
# #
xesm_ns = np.array([np.array(df['bc1-xesm-wolf']),np.array(df['bc2-xesm-wolf']), np.array(df['bc3-xesm-wolf'])])
df3 = pd.DataFrame(xesm_ns, index=['Case 2s', 'Case 2b', 'Case 3b'], columns=['pd', 'tr1', 'tr3', 'des', 'sf', 'asc', 'tr2'])
# #
esm_ns = np.array([np.array(df['bc1-esm-wolf']),np.array(df['bc2-esm-wolf']), np.array(df['bc3-esm-wolf'])])
df4 = pd.DataFrame(esm_ns, index=['Case 2s', 'Case 2b', 'Case 3b'], columns=['pd', 'tr1', 'tr3', 'des', 'sf', 'asc', 'tr2'])


axe = plot_clustered_stacked([df1,df2,df3,df4],["xESM w/ $L_{eq}$", "ESM w/ $L_{eq}$", "xESM w/o $L_{eq}$", "ESM w/o $L_{eq}$"], title='Example Agricultural System Mass Comparison')
# [0, 56059.32743, 2285.465598, 38547.29745]
axe.set_ylabel('System Mass [kg]')
axe.set_xlabel('', rotation=45)
axe.set_yscale('log')
axe.figure.tight_layout()
axe.figure.savefig('test5.png',dpi=300, bbox_inches='tight')
# xesm_s

# %% [markdown]
# xESM minus ESM by type (M/V/P/C/T)

# %% [markdown]
## _mass_

# %% [code]
mass_df = pd.read_excel(path, sheet_name='data-m', index_col=0)
plot_df(mass_df,'M [kg]','GnBu')
mass_df
# Difference between ESM and xESM (xESM-ESM)

# %% [markdown]
## _volume_

# %% [code]
vol_df = pd.read_excel(path, sheet_name='data-v', index_col=0)
plot_df(vol_df, 'V [m$^{3}$]', 'GnBu')
vol_df

# %% [markdown]
## _power_

# %% [code]
power_df = pd.read_excel(path, sheet_name='data-p', index_col=0)
plot_df(power_df, 'P [kW]','GnBu')
power_df

# %% [markdown]
## _cooling_

# %% [code]
cool_df = pd.read_excel(path, sheet_name='data-c', index_col=0)
plot_df(cool_df, 'C [kW]','GnBu')
cool_df

# %% [markdown]
## _crewtime_

# %% [code]
time_df = pd.read_excel(path, sheet_name='data-t', index_col=0)
plot_df(time_df, 'MMH/ Duration','GnBu')
time_df

# %% [markdown]
# xESM minus ESM by case

# %% [markdown]
## _case 0_

# %% [code]
case_0 = pd.read_excel(path, sheet_name='data-2s', index_col=0)
plot_df(case_0, 'M [kg]','gist_heat_r')
case_0

# %% [markdown]
## _case 1_

# %% [code]
case_1 = pd.read_excel(path, sheet_name='data-2b', index_col=0)
plot_df(case_1, 'M [kg]','gist_heat_r')
case_1

# %% [markdown]
## _case 2_

# %% [code]
case_2 = pd.read_excel(path, sheet_name='data-3b', index_col=0)
plot_df(case_2, 'M [kg]','gist_heat_r')
case_2

# %% [markdown]
## _case 3_

# %% [code]
case_3 = pd.read_excel(path, sheet_name='data-3', index_col=0)
plot_df(case_3, 'M [kg]','gist_heat_r')
case_3

# %% [code]


# %% [code]


# %% [code]
case_0 = pd.read_excel(path, sheet_name='data-0', index_col=0)
plot_df(case_0, 'M [kg]','gist_heat_r')
case_0

# %% [code]
case_1 = pd.read_excel(path, sheet_name='data-1', index_col=0)
plot_df(case_1, 'M [kg]','gist_heat_r')
case_1

# %% [code]
case_2 = pd.read_excel(path, sheet_name='data-2', index_col=0)
plot_df(case_2, 'M [kg]','gist_heat_r')
case_2

# %% [code]
case_3 = pd.read_excel(path, sheet_name='data-3', index_col=0)
plot_df(case_3, 'M [kg]','gist_heat_r')
case_3

# %% [code]
