# Supplementary material for: Towards an extension of equivalent system mass for human exploration missions on Mars
Source: NPJ Microgravity. 2022 Aug 2;8:30. doi: 10.1038/s41526-022-00214-7 (PMC9345954; doi:10.1038/s41526-022-00214-7)
Supplement: Supplementary file 1 — Source Materials [file 41526_2022_214_MOESM1_ESM.zip › Source Data/Supplementary Data 2 (agg).xlsx]

## Sheet: ESM Overview
		Inventory of each segment
	Color key
	Case	Predeployment	tr1 (Earth orbit to Mars orbit)	tr3 (Mars orbit to Mars orbit)	descent (Mars orbit to Mars surface)	sf (Mars orbit to Mars surface, surface operations)	ascent (Mars orbit to Mars surface)	tr2 (Mars surface to Mars orbit to Earth orbit)
	2	N/A	920d + 500d stored food	500d stored food	500d stored food	500d stored food	N/A	210d stored food
	2-b	N/A	920d + 70d stored food	500d stored food	70d stored food	70d stored food	N/A	210d stored food
	3-b	70d stored food	920d stored food	500d stored food	N/A	70d stored food	N/A	210d stored food
	Case 2s (sf = 500d stored food)
	Summary	Predeployment	Transit to Mars	Mars Orbit	Descent	Surface Operations	Ascent	Return Transit	Total
	Extended ESM	0	12541.4	5167.43	5086.51	1678.91	0	2871.5	27345.8
	Regular ESM	0	2871.5	2298.52	0	5086.51	0	2871.5	13128
	Location factors	Predeployment	Transit to Mars	Mars Orbit	Descent	Surface Operations	Ascent	Return Transit	Total
	Extended ESM	0	80892.2	10334.9	6612.47	4650.58	0	27279.2	129769
	Regular ESM	0	18521.1	4597.03	0	14089.6	0	27279.2	64487
	Case 2b (sf = 70d stored food)
	Summary	Predeployment	Transit to Mars	Mars Orbit	Descent	Surface Operations	Ascent	Return Transit	Total
	Extended ESM	0	8743.97	5167.43	798.25	264.262	0	2871.5	17845.4
	Regular ESM	0	2871.5	2298.52	0	798.25	0	2871.5	8839.76
	Location factors	Predeployment	Transit to Mars	Mars Orbit	Descent	Surface Operations	Ascent	Return Transit	Total
	Extended ESM	0	56398.6	10334.9	1037.73	732.006	0	27279.2	95782.4
	Regular ESM	0	18521.1	4597.03	0	2211.15	0	27279.2	52608.5
	Case 3b (sf = 70d stored food)
	Summary	Predeployment	Transit to Mars	Mars Orbit	Descent	Surface Operations	Ascent	Return Transit	Total
	Extended ESM	707.623	5167.43	5167.43	0	264.262	0	2871.5	14178.2
	Regular ESM	707.623	2298.52	2298.52	0	264.262	0	2871.5	8440.41
	Location factors	Predeployment	Transit to Mars	Mars Orbit	Descent	Surface Operations	Ascent	Return Transit	Total
	Extended ESM	1960.11	33329.9	10334.9	0	732.006	0	27279.2	73636.1
	Regular ESM	1960.11	14825.4	4597.03	0	732.006	0	27279.2	49393.8

## Sheet: Final-Plot
0	1	2	3	4	5	6	7
bc1-xesm-wolf	0	12541.4	5167.43	5086.51	1678.91	0	2871.5
bc1-esm-wolf	0	2871.5	2298.52	0	5086.51	0	2871.5
bc1-xesm-wlf	0	80892.2	10334.9	6612.47	4650.58	0	27279.2
bc1-esm-wlf	0	18521.1	4597.03	0	14089.6	0	27279.2
bc2-xesm-wolf	0	8743.97	5167.43	798.25	264.262	0	2871.5
bc2-esm-wolf	0	2871.5	2298.52	0	798.25	0	2871.5
bc2-xesm-wlf	0	56398.6	10334.9	1037.73	732.006	0	27279.2
bc2-esm-wlf	0	18521.1	4597.03	0	2211.15	0	27279.2
bc3-xesm-wolf	707.623	5167.43	5167.43	0	264.262	0	2871.5
bc3-esm-wolf	707.623	2298.52	2298.52	0	264.262	0	2871.5
bc3-xesm-wlf	1960.11	33329.9	10334.9	0	732.006	0	27279.2
bc3-esm-wlf	1960.11	14825.4	4597.03	0	732.006	0	27279.2

## Sheet: Inventory Overview
	Case 2-stored food (sf = 500d stored food)							xESM - ESM (difference)
	xESM	M (kg)	V (m^3)	P (kW)	C (kW)	T (MMH/ Duration)		Case 2-stored food	M (kg)	V (m^3)	P (kW)	C (kW)	T (MMH/ Duration)
	Transit to Mars	9487.71	26.056	20	20	0		tr1	7316.34	20.094	10	10	0
	Mars Orbit	3908.74	10.736	10	10	0		tr3	2171.36	5.962	0	0	0
	Descent	3407.61	9.358	10	10	0		d	3407.61	9.358	10	10	0
	Surface Ops	0	9.358	10	10	0		sf	-3407.61	0	0	0	0
	Acsent	0	0	0	0	0		a	0	0	0	0	0
	Return Transit	2171.36	5.962	10	10	0		tr2	0	0	0	0	0
	Total	18975.4	61.47	60	60	0
	ESM	M (kg)	V (m^3)	P (kW)	C (kW)	T (MMH/ Duration)		Case 2-biom	M (kg)	V (m^3)	P (kW)	C (kW)	T (MMH/ Duration)
	Transit to Mars	2171.36	5.962	10	10	0		tr1	4442.73	12.198	10	10	0
	Mars Orbit	1737.38	4.774	10	10	0		tr3	2171.36	5.962	0	0	0
	Descent	0	0	0	0	0		d	533.989	1.462	10	10	0
	Surface Ops	3407.61	9.358	10	10	0		sf	-533.989	0	0	0	0
	Ascent	0	0	0	0	0		a	0	0	0	0	0
	Return Transit	2171.36	5.962	10	10	0		tr2	0	0	0	0	0
	Total	9487.71	26.056	40	40	0
								Case 3-biom	M (kg)	V (m^3)	P (kW)	C (kW)	T (MMH/ Duration)
	Case 2-biom (sf = 70d stored food)							tr1	0	0	0	0	0
	xESM	M (kg)	V (m^3)	P (kW)	C (kW)	T (MMH/ Duration)		tr3	2171.36	5.962	0	0	0
	Transit to Mars	6614.09	18.16	20	20	0		d	0	0	0	0	0
	Mars Orbit	3908.74	10.736	10	10	0		sf	0	0	0	0	0
	Descent	533.989	1.462	10	10	0		a	0	0	0	0	0
	Surface Ops	0	1.462	10	10	0		tr2	0	0	0	0	0
	Acsent	0	0	0	0	0
	Return Transit	2171.36	5.962	10	10	0
	Total	13228.2	37.782	60	60	0
	ESM	M (kg)	V (m^3)	P (kW)	C (kW)	T (MMH/ Duration)
	Transit to Mars	2171.36	5.962	10	10	0
	Mars Orbit	1737.38	4.774	10	10	0
	Descent	0	0	0	0	0
	Surface Ops	533.989	1.462	10	10	0
	Ascent	0	0	0	0	0
	Return Transit	2171.36	5.962	10	10	0
	Total	6614.09	18.16	40	40	0
	Case 3-biom (sf = 70d stored food)
	xESM	M (kg)	V (m^3)	P (kW)	C (kW)	T (MMH/ Duration)
	Predeployment	533.989	1.462	10	10	0
	Transit to Mars	0	0	0	0	0
	Mars Orbit	3908.74	10.736	10	10	0
	Descent	0	0	0	0	0
	Surface Ops	0	1.462	10	10	0
	Ascent	0	0	0	0	0
	Return Transit	2171.36	5.962	10	10	0
	Total	6614.09	19.622	40	40	0
	ESM	M (kg)	V (m^3)	P (kW)	C (kW)	T (MMH/ Duration)
	Predeployment	533.989	1.462	10	10	0
	Transit to Mars	0	0	0	0	0
	Mars Orbit	1737.38	4.774	10	10	0
	Descent	0	0	0	0	0
	Surface Ops	0	1.462	10	10	0
	Ascent	0	0	0	0	0
	Return Transit	2171.36	5.962	10	10	0
	Total	4442.73	13.66	40	40	0

## Sheet: Case 2s
Extended ESM										Regular ESM
Transit to Mars - 210 days, 6 CMs										Transit to Mars - 210 days, 6 CMs
ALSSAT source ( closed loop)	Segment used	Item	M (kg)	V (m^3)	P (W)	C (W)	T (MMH/ Duration)	ESM Total		ALSSAT source (closed loop)	Segment used	Item	M (kg)	V (m^3)	P (W)	C (W)	T (MMH/ Duration)	ESM Total
M/V/P/C: 920d; T: 210d	tr1	Food Subsystem	6080.1	16.698	10	10	0	8036.35		M/V/P/C/T: 210d	tr1	Food Subsystem	2171.36	5.962	10	10	0	2871.5
M/V/P/C/T: 500d	sf	Food Subsystem	3407.61	9.358	10	10	0	4505.07
			9487.71	26.056	20	20	0	12541.4					2171.36	5.962	10	10	0	2871.5
Extended ESM										Regular ESM
Mars orbit - 500 days, 2 CMs										Mars orbit - 500 days, 2 CMs
ALSSAT source (closed loop)	Segment used	Item	M (kg)	V (m^3)	P (W)	C (W)	T (MMH/ Duration)	ESM Total		ALSSAT source (closed loop)	Segment used	Item	M (kg)	V (m^3)	P (kW)	C (kW)	T (MMH/ Duration)	ESM Total
M/V/P/C: 710d; T: 500d	tr3	Food Subsystem	3908.74	10.736	10	10	0	5167.43		M/V/P/C/T: 500d	tr3	Food Subsystem	1737.38	4.774	10	10	0	2298.52
			3908.74	10.736	10	10	0	5167.43					1737.38	4.774	10	10	0	2298.52
Extended ESM										Regular ESM
Mars Descent - 4 CMs										Mars Descent - 4 CMs
ALSSAT source ( closed loop)	Segment used	Item	M	V	P	C	T	ESM Total		ALSSAT source (closed loop)	Segment used	Item	M	V	P	C	T	ESM Total
M/V/P/C/T: 500d	sf	Food Subsystem	3407.61	9.358	10	10	0	5086.51
			3407.61	9.358	10	10	0	5086.51					0	0	0	0	0	0
Extended ESM										Regular ESM
Surface Operations - 500 days, 4 CMs										Surface Operations - 500 days, 4 CMs
ALSSAT source ( closed loop)	Segment used	Item	M	V	P	C	T	ESM Total		ALSSAT source (closed loop)	Segment used	Item	M	V	P	C	T	ESM Total
M/V/P/C/T: 500d	sf	Food Subsystem	N/A	9.358	10	10	0	1678.91		M/V/P/C/T: 500d	sf	Food Subsystem	3407.61	9.358	10	10	0	5086.51
			0	9.358	10	10	0	1678.91					3407.61	9.358	10	10	0	5086.51
Extended ESM										Regular ESM
Mars Ascent - 4 CMs										Mars Ascent - 4 CMs
ALSSAT source ( closed loop)	Segment used	Item	M	V	P	C	T	ESM Total		ALSSAT source (closed loop)	Segment used	Item	M	V	P	C	T	ESM Total
			0	0	0	0	0	0					0	0	0	0	0	0
Extended ESM										Regular ESM
Return Transit - 210 days, 6 CMs										Return Transit - 210 days, 6 CMs
ALSSAT source (closed loop)	Segment used	Item	M	V	P	C	T	ESM Total		ALSSAT source ( closed loop)	Segment used	Item	M	V	P	C	T	ESM Total
M/V/P/C/T: 210d	tr2	Food Subsystem	2171.36	5.962	10	10	0	2871.5		M/V/P/C/T: 210d	tr2	Food Subsystem	2171.36	5.962	10	10	0	2871.5
			2171.36	5.962	10	10	0	2871.5					2171.36	5.962	10	10	0	2871.5
			18975.4	61.47	60	60	0						9487.71	26.056	40	40	0
Summary	Predeployment	Transit to Mars	Mars Orbit	Descent	Surface Operations	Ascent	Return Transit
Extended ESM	0	12541.4	5167.43	5086.51	1678.91	0	2871.5	27345.8
Regular ESM	0	2871.5	2298.52	0	5086.51	0	2871.5	13128
Calculation with location factors	Predeployment	Transit to Mars	Mars Orbit	Descent	Surface Operations	Ascent	Return Transit	Total
Extended ESM	0	80892.2	10334.9	6612.47	4650.58	0	27279.2	129769
Regular ESM	0	18521.1	4597.03	0	14089.6	0	27279.2	64487

## Sheet: Case 2b
Extended ESM										Regular ESM
Transit to Mars - 210 days, 6 CMs										Transit to Mars - 210 days, 6 CMs
ALSSAT source ( closed loop)	Segment used	Item	M (kg)	V (m^3)	P (W)	C (W)	T (MMH/ Duration)	ESM Total		ALSSAT source (closed loop)	Segment used	Item	M (kg)	V (m^3)	P (W)	C (W)	T (MMH/ Duration)	ESM Total
M/V/P/C: 920d; T: 210d	tr1	Food Subsystem	6080.1	16.698	10	10	0	8036.35		M/V/P/C/T: 210d	tr1	Food Subsystem	2171.36	5.962	10	10	0	2871.5
M/V/P/C/T: 70d	sf	Food Subsystem	533.989	1.462	10	10	0	707.623
			6614.09	18.16	20	20	0	8743.97					2171.36	5.962	10	10	0	2871.5
Extended ESM										Regular ESM
Mars orbit - 500 days, 2 CMs										Mars orbit - 500 days, 2 CMs
ALSSAT source (closed loop)	Segment used	Item	M (kg)	V (m^3)	P (kW)	C (kW)	T (MMH/ Duration)	ESM Total		ALSSAT source (closed loop)	Segment used	Item	M (kg)	V (m^3)	P (W)	C (W)	T (MMH/ Duration)	ESM Total
M/V/P/C: 710d; T: 500d	tr3	Food Subsystem	3908.74	10.736	10	10	0	5167.43		M/V/P/C/T: 500d	tr3	Food Subsystem	1737.38	4.774	10	10	0	2298.52
			3908.74	10.736	10	10	0	5167.43					1737.38	4.774	10	10	0	2298.52
Extended ESM										Regular ESM
Mars Descent - 4 CMs										Mars Descent - 4 CMs
ALSSAT source ( closed loop)	Segment used	Item	M	V	P	C	T	ESM Total		ALSSAT source (closed loop)	Segment used	Item	M	V	P	C	T	ESM Total
M/V/P/C/T: 70d	sf	Food Subsystem	533.989	1.462	10	10	0	798.25
			533.989	1.462	10	10	0	798.25					0	0	0	0	0	0
Extended ESM										Regular ESM
Surface Operations - 500 days, 4 CMs										Surface Operations - 500 days, 4 CMs
ALSSAT source ( closed loop)	Segment used	Item	M	V	P	C	T	ESM Total		ALSSAT source (closed loop)	Segment used	Item	M	V	P	C	T	ESM Total
M/V/P/C/T: 70d	sf	Food Subsystem	N/A	1.462	10	10	0	264.262		M/V/P/C/T: 70d	sf	Food Subsystem	533.989	1.462	10	10	0	798.25
			0	1.462	10	10	0	264.262					533.989	1.462	10	10	0	798.25
Extended ESM										Regular ESM
Mars Ascent - 4 CMs										Mars Ascent - 4 CMs
ALSSAT source ( closed loop)	Segment used	Item	M	V	P	C	T	ESM Total		ALSSAT source (closed loop)	Segment used	Item	M	V	P	C	T	ESM Total
			0	0	0	0	0	0					0	0	0	0	0	0
Extended ESM										Regular ESM
Return Transit - 210 days, 6 CMs										Return Transit - 210 days, 6 CMs
ALSSAT source (closed loop)	Segment used	Item	M	V	P	C	T	ESM Total		ALSSAT source ( closed loop)	Segment used	Item	M	V	P	C	T	ESM Total
M/V/P/C/T: 210d	tr2	Food Subsystem	2171.36	5.962	10	10	0	2871.5		M/V/P/C/T: 210d	tr2	Food Subsystem	2171.36	5.962	10	10	0	2871.5
			2171.36	5.962	10	10	0	2871.5					2171.36	5.962	10	10	0	2871.5
			13228.2	37.782	60	60	0						6614.09	18.16	40	40	0
Summary	Predeployment	Transit to Mars	Mars Orbit	Descent	Surface Operations	Ascent	Return Transit
Extended ESM	0	8743.97	5167.43	798.25	264.262	0	2871.5	17845.4
Regular ESM	0	2871.5	2298.52	0	798.25	0	2871.5	8839.76
Calculation with location factors	Predeployment	Transit to Mars	Mars Orbit	Descent	Surface Operations	Ascent	Return Transit	Total
Extended ESM	0	56398.6	10334.9	1037.73	732.006	0	27279.2	95782.4
Regular ESM	0	18521.1	4597.03	0	2211.15	0	27279.2	52608.5

## Sheet: Case 3b
Extended ESM										Regular ESM
Predeployment - 210 days										Predeployment - 210 days
ALSSAT source (closed loop)	Segment used	Item	M (kg)	V (m^3)	P (W)	C (W)	T (MMH/ Duration)	ESM Total		ALSSAT source (closed loop)	Segment used	Item	M (kg)	V (m^3)	P (W)	C (W)	T (MMH/ Duration)	ESM Total
M/V/P/C/T: 500d	sf	Food Subsystem	533.989	1.462	10	10	N/A	707.623		M/V/P/C/T: 500d	sf	Food Subsystem	533.989	1.462	10	10	N/A	707.623
			533.989	1.462	10	10	0	707.623					533.989	1.462	10	10	0	707.623
Extended ESM										Regular ESM
Transit to Mars - 210 days, 6 CMs										Transit to Mars - 210 days, 6 CMs
ALSSAT source ( closed loop)	Segment used	Item	M (kg)	V (m^3)	P (W)	C (W)	T	ESM Total		ALSSAT source (closed loop)	Segment used	Item	M (kg)	V (m^3)	P (W)	C (W)	T	ESM Total
			0	0	0	0	0	0					0	0	0	0	0	0
Extended ESM										Regular ESM
Mars orbit - 500 days, 2 CMs										Mars orbit - 500 days, 2 CMs
ALSSAT source (closed loop)	Segment used	Item	M (kg)	V (m^3)	P (W)	C (W)	T (MMH/ Duration)	ESM Total		ALSSAT source (closed loop)	Segment used	Item	M (kg)	V (m^3)	P (W)	C (W)	T (MMH/ Duration)	ESM Total
M/V/P/C: 710d; T: 500d	tr3	Food Subsystem	3908.74	10.736	10	10	0	5167.43		M/V/P/C/T: 500d	tr3	Food Subsystem	1737.38	4.774	10	10	0	2298.52
			3908.74	10.736	10	10	0	5167.43					1737.38	4.774	10	10	0	2298.52
Extended ESM										Regular ESM
Mars Descent - 4 CMs										Mars Descent - 4 CMs
ALSSAT source ( closed loop)	Segment used	Item	M	V	P	C	T	ESM Total		ALSSAT source (closed loop)	Segment used	Item	M	V	P	C	T	ESM Total
			0	0	0	0	0	0					0	0	0	0	0	0
Extended ESM										Regular ESM
Surface Operations - 500 days, 4 CMs										Surface Operations - 500 days, 4 CMs
ALSSAT source ( closed loop)	Segment used	Item	M	V	P	C	T	ESM Total		ALSSAT source (closed loop)	Segment used	Item	M	V	P	C	T	ESM Total
M/V/P/C/T: 500d	sf	Food Subsystem	N/A	1.462	10	10	0	264.262		M/V/P/C/T: 500d	sf	Food Subsystem	N/A	1.462	10	10	0	264.262
			0	1.462	10	10	0	264.262					0	1.462	10	10	0	264.262
Extended ESM										Regular ESM
Mars Ascent - 4 CMs										Mars Ascent - 4 CMs
ALSSAT source ( closed loop)	Segment used	Item	M	V	P	C	T	ESM Total		ALSSAT source (closed loop)	Segment used	Item	M	V	P	C	T	ESM Total
			0	0	0	0	0	0					0	0	0	0	0	0
Extended ESM										Regular ESM
Return Transit - 210 days, 6 CMs										Return Transit - 210 days, 6 CMs
ALSSAT source (closed loop)	Segment used	Item	M	V	P	C	T	ESM Total		ALSSAT source ( closed loop)	Segment used	Item	M	V	P	C	T	ESM Total
M/V/P/C/T: 210d	tr2	Food Subsystem	2171.36	5.962	10	10	0	2871.5		M/V/P/C/T: 210d	tr2	Food Subsystem	2171.36	5.962	10	10	0	2871.5
			2171.36	5.962	10	10	0	2871.5					2171.36	5.962	10	10	0	2871.5
			6614.09	19.622	40	40	0						4442.73	13.66	40	40	0
Summary	Predeployment	Transit to Mars	Mars Orbit	Descent	Surface Operations	Ascent	Return Transit
Extended ESM	707.623	5167.43	5167.43	0	264.262	0	2871.5	14178.2
Regular ESM	707.623	2298.52	2298.52	0	264.262	0	2871.5	8440.41
Calculation with location factors	Predeployment	Transit to Mars	Mars Orbit	Descent	Surface Operations	Ascent	Return Transit	Total
Extended ESM	1960.11	33329.9	10334.9	0	732.006	0	27279.2	73636.1
Regular ESM	1960.11	14825.4	4597.03	0	732.006	0	27279.2	49393.8

## Sheet: Constants
Location and Equivalency Factor Assumptions
Segment	Leq (kg/kg)	Veq (kg/m^3)	Peq (kg/kW)	Ceq (kg/kW)	Teq	Number of Days		Shielded volume	Unshielded volume
pd (P)	2.77	117	0.162	0.096	0	210		79	38
tr1 (T1)	6.45	117	0.162	0.096	0.565	210		79	38
tr3 (T3)	2	117	0.162	0.096	0.565	500		79	38
descent (D)	1.3	101.3	0.1259	0.0146	2.85	1
su (S)	2.77	179.16	0.087	0.146	0.94	500		170	9.16
ascent (A)	3.7	101.3	0.1259	0.0146	2.85	1
tr2 (T2)	9.5	117	0.162	0.096	0.565	210		79	38

## Sheet: data-2s
	M (kg)	V (m^3)	P (kW)	C (kW)	CT
tr1	7316.34	20.094	10	10	0
tr3	2171.36	5.962	0	0	0
d	3407.61	9.358	10	10	0
sf	-3407.61	0	0	0	0
a	0	0	0	0	0
tr2	0	0	0	0	0

## Sheet: data-2b
	M (kg)	V (m^3)	P (kW)	C (kW)	CT
tr1	4442.73	12.198	10	10	0
tr3	2171.36	5.962	0	0	0
d	533.989	1.462	10	10	0
sf	-533.989	0	0	0	0
a	0	0	0	0	0
tr2	0	0	0	0	0

## Sheet: data-3b
	M (kg)	V (m^3)	P (kW)	C (kW)	CT
tr1	0	0	0	0	0
tr3	2171.36	5.962	0	0	0
d	0	0	0	0	0
sf	0	0	0	0	0
a	0	0	0	0	0
tr2	0	0	0	0	0

[truncated: 5 more sheets: data-m, data-v, data-p, data-c, data-t]
