# Supplementary material for: Towards an extension of equivalent system mass for human exploration missions on Mars
Source: NPJ Microgravity. 2022 Aug 2;8:30. doi: 10.1038/s41526-022-00214-7 (PMC9345954; doi:10.1038/s41526-022-00214-7)
Supplement: Supplementary file 1 — Source Materials [file 41526_2022_214_MOESM1_ESM.zip › Source Data/Supplementary Data 2 (full).xlsx]

## Sheet: ESM Overview
		Inventory of each segment
	Color key
	Case	Predeployment	tr1 (Earth orbit to Mars orbit)	tr3 (Mars orbit to Mars orbit)	descent (Mars orbit to Mars surface)	sf (surface operations)	ascent (Mars surface to Mars orbit)	tr2 (Mars orbit to Earth orbit)	*inventory on same craft used in multiple segments
	0	N/A	6cm, 210/420d of tr1+tr2	N/A	N/A	N/A	N/A	6cm, 210/420 days of tr2
	1	N/A	6cm, 210/920d of tr1+tr2+tr3	6cm, 500/920d of tr2+tr3	N/A	N/A	N/A	6cm, 210/920 days of tr2
	2	N/A	6cm 210/920d of tr1+tr2+tr3; 500 days of sf	2cm, 500/920d of tr2+tr3	4cm, 500d of sf	4cm, 500d of sf	4cm	6cm, 210 days of tr2
	3	500d of sf	6cm, 210/920d of tr1+tr2+tr3	2cm, 500/920d of tr2+tr3	4cm	4cm, 500d of sf	4cm	6cm, 210 days of tr2
	Case 0 (tr1, tr2)									% Change
	Summary	Predeployment	Transit to Mars	Mars Orbit	Descent	Surface Operations	Ascent	Return Transit	Total
	Extended ESM	0	14346.9	0	0	0	0	10399.6	24746.5
	Regular ESM	0	10126.2	0	0	0	0	10126.2	20252.4
	Location factors	Predeployment	Transit to Mars	Mars Orbit	Descent	Surface Operations	Ascent	Return Transit	Total
	Extended ESM	0	92537.5	0	0	0	0	98796.4	191334
	Regular ESM	0	65314.1	0	0	0	0	96199	161513
	Case 1 (tr1, tr3, tr2)
	Summary	Predeployment	Transit to Mars	Mars Orbit	Descent	Surface Operations	Ascent	Return Transit	Total
	Extended ESM	0	23285.2	19992.5	0	0	0	10889.7	54167.4
	Regular ESM	0	10126.2	15696.4	0	0	0	10126.2	35948.8
	Location factors	Predeployment	Transit to Mars	Mars Orbit	Descent	Surface Operations	Ascent	Return Transit	Total
	Extended ESM	0	150190	39984.9	0	0	0	103452	293627
	Regular ESM	0	65314.1	31392.7	0	0	0	96199	192906
	Case 2 (tr1, tr3, descent, sf, ascent, tr2)
	Summary	Predeployment	Transit to Mars	Mars Orbit	Descent	Surface Operations	Ascent	Return Transit	Total
	Extended ESM	0	45265.2	13404.7	28572	6254.08	8000	10889.7	112386	-29.4059
	Regular ESM	0	10126.2	7781	8000	13138.9	8000	10126.2	57172.3	3.76825
	Location factors	Predeployment	Transit to Mars	Mars Orbit	Descent	Surface Operations	Ascent	Return Transit	Total
	Extended ESM	0	291960	26809.5	37143.6	17323.8	29600	103452	506289	-35.2661
	Regular ESM	0	65314.1	15562	10400	36394.7	29600	96199	253470	-1.0505
	Case 3 (pd, tr1, tr3, descent, sf, ascent, tr2)
	Summary	Predeployment	Transit to Mars	Mars Orbit	Descent	Surface Operations	Ascent	Return Transit	Total
	Extended ESM	19384.4	13404.7	13404.7	8000	6254.08	8000	10889.7	79337.7
	Regular ESM	11384.4	7781	7781	8000	6254.08	8000	10126.2	59326.7
	Location factors	Predeployment	Transit to Mars	Mars Orbit	Descent	Surface Operations	Ascent	Return Transit	Total
	Extended ESM	53694.8	86460.6	26809.5	10400	17323.8	29600	103452	327741
	Regular ESM	31534.8	50187.5	15562	10400	17323.8	29600	96199	250807

## Sheet: Final-Plot
0	1	2	3	4	5	6	7
c0-xesm-wolf	0	14346.9	0	0	0	0	10399.6
c0-esm-wolf	0	10126.2	0	0	0	0	10126.2
c0-xesm-wlf	0	92537.5	0	0	0	0	98796.4
c0-esm-wlf	0	65314.1	0	0	0	0	96199
c1-xesm-wolf	0	23285.2	19992.5	0	0	0	10889.7
c1-esm-wolf	0	10126.2	15696.4	0	0	0	10126.2
c1-xesm-wlf	0	150190	39984.9	0	0	0	103452
c1-esm-wlf	0	65314.1	31392.7	0	0	0	96199
c2-xesm-wolf	0	45265.2	13404.7	28572	6254.08	8000	10889.7
c2-esm-wolf	0	10126.2	7781	8000	13138.9	8000	10126.2
c2-xesm-wlf	0	291960	26809.5	37143.6	17323.8	29600	103452
c2-esm-wlf	0	65314.1	15562	10400	36394.7	29600	96199
c3-xesm-wolf	19384.4	13404.7	13404.7	8000	6254.08	8000	10889.7
c3-esm-wolf	11384.4	7781	7781	8000	6254.08	8000	10126.2
c3-xesm-wlf	53694.8	86460.6	26809.5	10400	17323.8	29600	103452
c3-esm-wlf	31534.8	50187.5	15562	10400	17323.8	29600	96199

## Sheet: Inventory Overview
	Case 0							xESM - ESM (difference)
	xESM	M (kg)	V (m^3)	P (kW)	C (kW)	T (MMH/ Duration)		Case 0	M (kg)	V (m^3)	P (kW)	C (kW)	T (MMH/ Duration)
	Transit to Mars	8616.32	28.2276	9483.77	8440.16	143.918		tr1	3077.84	10.2426	25.2264	22.3644	-109.349
	Return Transit	5741.17	19.1646	9476.05	8432.44	126.658		tr3	202.686	1.17961	17.5049	14.6429	-126.609
	Total	14357.5	47.3923	18959.8	16872.6	270.576		d	N/A	N/A	N/A	N/A	N/A
	ESM	M (kg)	V (m^3)	P (kW)	C (kW)	T (MMH/ Duration)		sf	N/A	N/A	N/A	N/A	N/A
	Transit to Mars	5538.48	17.985	9458.54	8417.79	253.267		a	N/A	N/A	N/A	N/A	N/A
	Return Transit	5538.48	17.985	9458.54	8417.79	253.267		tr2	N/A	N/A	N/A	N/A	N/A
	Total	11077	35.97	18917.1	16835.6	506.534
								Case 1	M (kg)	V (m^3)	P (kW)	C (kW)	T (MMH/ Duration)
								tr1	9752.28	29.1507	57.1363	54.5091	-32.5074
	Case 1							tr3	3045.35	10.9431	-2.29052	-1.5978	-51.4792
	xESM	M (kg)	V (m^3)	P (kW)	C (kW)	T (MMH/ Duration)		d	N/A	N/A	N/A	N/A	N/A
	Transit to Mars	15290.8	47.1357	9515.68	8472.3	220.759		sf	N/A	N/A	N/A	N/A	N/A
	Mars Orbit	12415.6	42.0289	9488.4	8445.03	551.537		a	N/A	N/A	N/A	N/A	N/A
	Return Transit	5918.73	21.3513	9489.58	8446.2	220.764		tr2	380.246	3.36634	31.0305	28.4033	-32.5027
	Total	28092.9	89.5482	19018.6	16931.8	772.297
	ESM	M (kg)	V (m^3)	P (kW)	C (kW)	T (MMH/ Duration)		Case 2	M (kg)	V (m^3)	P (kW)	C (kW)	T (MMH/ Duration)
	Transit to Mars	5538.48	17.985	9458.54	8417.79	253.267		tr1	12360.2	42.169	7483.68	6780.59	-32.5074
	Mars Orbit	9370.25	31.0858	9490.69	8446.62	603.016		tr3	3916.46	14.8407	0	0	-51.4792
	Return Transit	5538.48	17.985	9458.54	8417.79	253.267		d	14884.8	22.6564	7426.54	6726.08	0
	Total	15295.3	49.4543	18963.7	16878.9	856.283		sf	-6884.79	0	0	0	0
								a	0	0	0	0	0
	Case 2							tr2	380.246	3.36634	31.0305	28.4033	-32.5027
	xESM	M (kg)	V (m^3)	P (kW)	C (kW)	T (MMH/ Duration)
	Transit to Mars	17898.7	60.154	16942.2	15198.4	220.759		Case 3	M (kg)	V (m^3)	P (kW)	C (kW)	T (MMH/ Duration)
	Mars Orbit	8318.85	29.0703	5454.67	5097.82	551.537		tr1	13655.5	20.1483	57.1363	54.5091	-32.5074
	Descent	22884.8	22.6564	7426.54	6726.08	0		tr3	3916.46	14.8407	0	0	-51.4792
	Surface Ops	0	22.6564	7426.54	6726.08	603.016		d	0	0	0	0	0
	Acsent	8000	0	0	0	0		sf	0	0	0	0	0
	Return Transit	5918.73	21.3513	9489.58	8446.2	220.764		a	0	0	0	0	0
	Total	63021.1	155.888	46739.6	42194.5	1596.08		tr2	380.246	3.36634	31.0305	28.4033	-32.5027
	ESM	M (kg)	V (m^3)	P (kW)	C (kW)	T (MMH/ Duration)
	Transit to Mars	5538.48	17.985	9458.54	8417.79	253.267
	Mars Orbit	4402.39	14.2296	5454.67	5097.82	603.016
	Descent	8000	0	0	0	0
	Surface Ops	6884.79	22.6564	7426.54	6726.08	603.016
	Ascent	8000	0	0	0	0
	Return Transit	5538.48	17.985	9458.54	8417.79	253.267
	Total	38364.1	72.856	31798.3	28659.5	1712.57
	Case 3
	xESM	M (kg)	V (m^3)	P (kW)	C (kW)	T (MMH/ Duration)
	Predeployment	14884.8	22.6564	7426.54	6726.08	0
	Transit to Mars	19194	38.1333	9515.68	8472.3	220.759
	Mars Orbit	8318.85	29.0703	5454.67	5097.82	551.537
	Descent	8000	0	0	0	0
	Surface Ops	0	22.6564	7426.54	6726.08	603.016
	Ascent	8000	0	0	0	0
	Return Transit	5918.73	21.3513	9489.58	8446.2	220.764
	Total	48316.4	133.868	39313	35468.5	1596.08
	ESM	M (kg)	V (m^3)	P (kW)	C (kW)	T (MMH/ Duration)
	Predeployment	6884.79	22.6564	7426.54	6726.08	0
	Transit to Mars	5538.48	17.985	9458.54	8417.79	253.267
	Mars Orbit	4402.39	14.2296	5454.67	5097.82	603.016
	Descent	8000	0	0	0	0
	Surface Ops	0	22.6564	7426.54	6726.08	603.016
	Ascent	8000	0	0	0	0
	Return Transit	5538.48	17.985	9458.54	8417.79	253.267
	Total	22364.1	95.5124	39224.8	35385.6	1712.57

## Sheet: Case 0
Extended ESM										Regular ESM
Transit to Mars - 210 days, 6 CMs										Transit to Mars - 210 days, 6 CMs
ALSSAT source (closed loop)	Segment used	Item	M (kg)	V (m^3)	P (W)	C (W)	T (MMH/ Duration)	ESM Total		ALSSAT source (closed loop)	Segment used	Item	M (kg)	V (m^3)	P (W)	C (W)	T (MMH/ Duration)	ESM Total
M/V/P/C: 420d; T: 210d	tr1, tr2	Air Management Subsystem	1386.64	3.09048	3736.69	2899.7	3.79784	2634.09		M/V/P/C/T: 210d	tr1	Air Management Subsystem	1283.61	2.82687	3725.98	2892.28	7.59567	2499.92
M/V/P/C/T: 420d	tr1	Food Subsystem	4342.72	11.924	10	10	0	5740.41		M/V/P/C/T: 210d	tr1	Food Subsystem	2171.36	5.962	10	10	0	2871.5
M/V/P/C: 420d; T: 210d	tr1, tr2	Thermal Control Subsystem	446.455	0.98584	3867.88	3867.88	0.6	1560.05		M/V/P/C/T: 210d	tr1	Thermal Control Subsystem	445.945	0.985139	3858.85	3858.85	1.15068	1557.44
M/V/P/C: 420d; T: 210d	tr1, tr2	Solid Waste Processsing System	187.426	2.99819	773.135	566.516	105	777.172		M/V/P/C/T: 210d	tr1	Solid Waste Processsing System	137.132	2.08179	773.949	566.898	210	679.153
M/V/P/C/T: 420d	tr1	Solid Waste Collection	634.408	5.43508	241	241	34.5205	1352			tr1	Solid Waste Collection	317.204	2.71754	241	241	34.5205	716.839
M/V/P/C: 420d; T: 210d	tr1, tr2	Water Recovery System	845.491	3.02707	832.859	832.859	0	1414.54		M/V/P/C/T: 210d	tr1	Water Recovery System	796.634	3.02817	834.276	834.276	0	1366.17
M/V/P/C/T: 420d	tr1	Water Storage	773.178	0.766984	22.2092	22.2092	0	868.645			tr1	Water Storage	386.589	0.383492	14.4878	14.4878	0	435.195
			8616.32	28.2276	9483.77	8440.16	143.918	14346.9					5538.48	17.985	9458.54	8417.79	253.267	10126.2
Extended ESM										Regular ESM
Return Transit - 210 days, 6 CMs										Return Transit - 210 days, 6 CMs
ALSSAT source (closed loop)	Segment used	Item	M	V	P	C	T	ESM Total		ALSSAT source (closed loop)	Segment used	Item	M	V	P	C	T	ESM Total
M/V/P/C: 420d; T: 210d	tr1, tr2	Air Management Subsystem	1386.64	3.09048	3736.69	2899.7	3.79784	2634.09		M/V/P/C/T: 210d	tr2	Air Management Subsystem	1283.61	2.82687	3725.98	2892.28	7.59567	2499.92
M/V/P/C/T: 210d	tr2	Food Subsystem	2171.36	5.962	10	10	0	2871.5		M/V/P/C/T: 210d	tr2	Food Subsystem	2171.36	5.962	10	10	0	2871.5
M/V/P/C: 420d; T: 210d	tr1, tr2	Thermal Control Subsystem	446.455	0.98584	3867.88	3867.88	0.6	1560.05		M/V/P/C/T: 210d	tr2	Thermal Control Subsystem	445.945	0.985139	3858.85	3858.85	1.15068	1557.44
M/V/P/C: 420d; T: 210d	tr1, tr2	Solid Waste Processsing System	187.426	2.99819	773.135	566.516	105	777.172		M/V/P/C/T: 210d	tr2	Solid Waste Processsing System	137.132	2.08179	773.949	566.898	210	679.153
M/V/P/C/T: 210d	tr2	Solid Waste Collection	317.204	2.71754	241	241	17.2603	707.087			tr2	Solid Waste Collection	317.204	2.71754	241	241	34.5205	716.839
M/V/P/C: 420d; T: 210d	tr1, tr2	Water Recovery System	845.491	3.02707	832.859	832.859	0	1414.54		M/V/P/C/T: 210d	tr2	Water Recovery System	796.634	3.02817	834.276	834.276	0	1366.17
M/V/P/C/T: 210d	tr2	Water Storage	386.589	0.383492	14.4878	14.4878	0	435.195			tr2	Water Storage	386.589	0.383492	14.4878	14.4878	0	435.195
			5741.17	19.1646	9476.05	8432.44	126.658	10399.6					5538.48	17.985	9458.54	8417.79	253.267	10126.2
			14357.5	47.3923	18959.8	16872.6	270.576						11077	35.97	18917.1	16835.6	506.534
Summary	Predeployment	Transit to Mars	Mars Orbit	Descent	Surface Operations	Ascent	Return Transit
Extended ESM	0	14346.9	0	0	0	0	10399.6	24746.5
Regular ESM	0	10126.2	0	0	0	0	10126.2	20252.4
Calculation with location factors	Predeployment	Transit to Mars	Mars Orbit	Descent	Surface Operations	Ascent	Return Transit	Total
Extended ESM	0	92537.5	0	0	0	0	98796.4	191334
Regular ESM	0	65314.1	0	0	0	0	96199	161513

## Sheet: Case 1
Extended ESM										Regular ESM
Transit to Mars - 210 days, 6 CMs										Transit to Mars - 210 days, 6 CMs
ALSSAT source (closed loop)	Segment used	Item	M (kg)	V (m^3)	P (W)	C (W)	T (MMH/ Duration)	ESM Total		ALSSAT source (closed loop)	Segment used	Item	M (kg)	V (m^3)	P (W)	C (W)	T (MMH/ Duration)	ESM Total
M/V/P/C: 920d; T: 210d	tr1, tr2, tr3	Air Management Subsystem	1386.64	3.09048	3736.69	2899.7	1.73379	2632.92		M/V/P/C/T: 210d	tr1	Air Management Subsystem	1283.61	2.82687	3725.98	2892.28	7.59567	2499.92
M/V/P/C: 920d; T: 210d	tr1	Food Subsystem	9421.42	25.878	10	10	0	12451.7		M/V/P/C/T: 210d	tr1	Food Subsystem	2171.36	5.962	10	10	0	2871.5
M/V/P/C: 920d; T: 210d	tr1, tr2, tr3	Thermal Control Subsystem	447.332	0.98717	3882.61	3882.61	1.15068	1565.2		M/V/P/C/T: 210d	tr1	Thermal Control Subsystem	445.945	0.985139	3858.85	3858.85	1.15068	1557.44
M/V/P/C: 920d; T: 210d	tr1, tr2, tr3	Solid Waste Processsing System	307.224	5.18066	772.693	566.308	210	1211.55		M/V/P/C/T: 210d	tr1	Solid Waste Processsing System	137.132	2.08179	773.949	566.898	210	679.153
M/V/P/C: 920d; T: 210d	tr1	Solid Waste Collection	1305.54	7.51094	241	241	7.875	2250.95		M/V/P/C/T: 210d	tr1	Solid Waste Collection	317.204	2.71754	241	241	34.5205	716.839
M/V/P/C: 920d; T: 210d	tr1, tr2, tr3	Water Recovery System	902.377	3.03	832.089	832.089	0	1471.57		M/V/P/C/T: 210d	tr1	Water Recovery System	796.634	3.02817	834.276	834.276	0	1366.17
M/V/P/C: 920d; T: 210d	tr1	Water Storage	1520.23	1.45848	40.5936	40.5936	0	1701.35		M/V/P/C/T: 210d	tr1	Water Storage	386.589	0.383492	14.4878	14.4878	0	435.195
			15290.8	47.1357	9515.68	8472.3	220.759	23285.2					5538.48	17.985	9458.54	8417.79	253.267	10126.2
Extended ESM										Regular ESM
Mars orbit - 500 days, 6 CMs										Mars orbit - 500 days, 6 CMs
ALSSAT source (closed loop)	Segment used	Item	M (kg)	V (m^3)	P (W)	C (W)	T	ESM Total		ALSSAT source (closed loop)	Segment used	Item	M (kg)	V (m^3)	P (W)	C (W)	T	ESM Total
M/V/P/C: 920d; T: 500d	tr1, tr2, tr3	Air Management Subsystem	1386.64	3.09048	3736.69	2899.7	4.12808	2634.27		M/V/P/C/T: 500d	tr3	Air Management Subsystem	1364.68	3.04745	3738.41	2900.88	18.0849	2615.56
M/V/P/C: 710d; T: 500d	tr3	Food Subsystem	7250.05	19.916	10	10	0	9582.81		M/V/P/C/T: 500d	tr3	Food Subsystem	5078.69	13.954	10	10	0	6713.89
M/V/P/C: 920d; T: 500d	tr1, tr2, tr3	Thermal Control Subsystem	447.332	0.98717	3882.61	3882.61	2.73973	1566.09		M/V/P/C/T: 500d	tr3	Thermal Control Subsystem	446.609	0.986066	3870.5	3870.5	2.73973	1562.12
M/V/P/C: 920d; T: 500d	tr1, tr2, tr3	Solid Waste Processsing System	307.224	5.18066	772.693	566.308	500	1375.4		M/V/P/C/T: 500d	tr3	Solid Waste Processsing System	206.592	3.34736	773.005	566.455	500	1060.34
M/V/P/C: 710d; T: 500d	tr3	Solid Waste Collection	988.336	8.74964	241	241	44.6694	2099.46		M/V/P/C/T: 500d	tr3	Solid Waste Collection	671.132	6.0321	241	241	82.1918	1485.5
M/V/P/C: 920d; T: 500d	tr1, tr2, tr3	Water Recovery System	902.377	3.03	832.089	832.089	0	1471.57		M/V/P/C/T: 500d	tr3	Water Recovery System	855.498	3.02732	832.632	832.632	0	1424.51
M/V/P/C: 710d; T: 500d	tr3	Water Storage	1133.64	1.07499	13.3169	13.3169	0	1262.85		M/V/P/C/T: 500d	tr3	Water Storage	747.052	0.691499	25.1507	25.1507	0	834.446
			12415.6	42.0289	9488.4	8445.03	551.537	19992.5					9370.25	31.0858	9490.69	8446.62	603.016	15696.4
Extended ESM										Regular ESM
Return Transit - 210 days, 6 CMs										Return Transit - 210 days, 6 CMs
ALSSAT source (closed loop)	Segment used	Item	M	V	P	C	T	ESM Total		ALSSAT source ( closed loop)	Segment used	Item	M	V	P	C	T	ESM Total
M/V/P/C: 920d; T: 210d	tr1, tr2, tr3	Air Management Subsystem	1386.64	3.09048	3736.69	2899.7	1.73379	2632.92		M/V/P/C/T: 210d	tr2	Air Management Subsystem	1283.61	2.82687	3725.98	2892.28	7.59567	2499.92
M/V/P/C/T: 210d	tr2	Food Subsystem	2171.36	5.962	10	10	0	2871.5		M/V/P/C/T: 210d	tr2	Food Subsystem	2171.36	5.962	10	10	0	2871.5
M/V/P/C: 920d; T: 210d	tr1, tr2, tr3	Thermal Control Subsystem	447.332	0.98717	3882.61	3882.61	1.15068	1565.2		M/V/P/C/T: 210d	tr2	Thermal Control Subsystem	445.945	0.985139	3858.85	3858.85	1.15068	1557.44
M/V/P/C: 920d; T: 210d	tr1, tr2, tr3	Solid Waste Processsing System	307.224	5.18066	772.693	566.308	210	1211.55		M/V/P/C/T: 210d	tr2	Solid Waste Processsing System	137.132	2.08179	773.949	566.898	210	679.153
M/V/P/C/T: 210d	tr2	Solid Waste Collection	317.204	2.71754	241	241	7.87969	701.786		M/V/P/C/T: 210d	tr2	Solid Waste Collection	317.204	2.71754	241	241	34.5205	716.839
M/V/P/C: 920d; T: 210d	tr1, tr2, tr3	Water Recovery System	902.377	3.03	832.089	832.089	0	1471.57		M/V/P/C/T: 210d	tr2	Water Recovery System	796.634	3.02817	834.276	834.276	0	1366.17
M/V/P/C/T: 210d	tr2	Water Storage	386.589	0.383492	14.4878	14.4878	0	435.195		M/V/P/C/T: 210d	tr2	Water Storage	386.589	0.383492	14.4878	14.4878	0	435.195
			5918.73	21.3513	9489.58	8446.2	220.764	10889.7					5538.48	17.985	9458.54	8417.79	253.267	10126.2
			28092.9	89.5482	19018.6	16931.8	772.297						15295.3	49.4543	18963.7	16878.9	856.283
Summary	Predeployment	Transit to Mars	Mars Orbit	Descent	Surface Operations	Ascent	Return Transit
Extended ESM	0	23285.2	19992.5	0	0	0	10889.7	54167.4
Regular ESM	0	10126.2	15696.4	0	0	0	10126.2	35948.8
Calculation with location factors	Predeployment	Transit to Mars	Mars Orbit	Descent	Surface Operations	Ascent	Return Transit	Total
Extended ESM	0	150190	39984.9	0	0	0	103452	293627
Regular ESM	0	65314.1	31392.7	0	0	0	96199	192906

## Sheet: Case 2
Extended ESM										Regular ESM
Transit to Mars - 210 days, 6 CMs										Transit to Mars - 210 days, 6 CMs
ALSSAT source ( closed loop)	Segment used	Item	M (kg)	V (m^3)	P (W)	C (W)	T (MMH/ Duration)	ESM Total		ALSSAT source (closed loop)	Segment used	Item	M (kg)	V (m^3)	P (W)	C (W)	T (MMH/ Duration)	ESM Total
	ascent	Ascent craft	8000	0	0	0	0	8000
	descent	Descent craft	8000	0	0	0	0	8000
M/V/P/C: 920d; T: 210d	tr1, tr2, tr3	Air Management Subsystem	1386.64	3.09048	3736.69	2899.7	1.73379	2632.92		M/V/P/C/T: 210d	tr1	Air Management Subsystem	1283.61	2.82687	3725.98	2892.28	7.59567	2499.92
M/V/P/C/T: 500d	sf	Air Management Subsystem	1217	2.62672	2785.84	2225.01	N/A	2189.24
M/V/P/C: 920d; T: 210d	tr1	Food Subsystem	6080.1	16.698	10	10	0	8036.35		M/V/P/C/T: 210d	tr1	Food Subsystem	2171.36	5.962	10	10	0	2871.5
M/V/P/C/T: 500d	sf	Food Subsystem	3407.61	9.358	10	10	N/A	4505.07
M/V/P/C: 920d; T: 210d	tr1, tr2, tr3	Thermal Control Subsystem	447.332	0.98717	3882.61	3882.61	1.15068	1565.2		M/V/P/C/T: 210d	tr1	Thermal Control Subsystem	445.945	0.985139	3858.85	3858.85	1.15068	1557.44
M/V/P/C/T: 500d	sf	Thermal Control Subsystem	398.306	0.896694	3166.2	3166.2	N/A	1320.1
M/V/P/C: 920d; T: 210d	tr1, tr2, tr3	Solid Waste Processsing System	307.224	5.18066	772.693	566.308	210	1211.55		M/V/P/C/T: 210d	tr1	Solid Waste Processsing System	137.132	2.08179	773.949	566.898	210	679.153
M/V/P/C: 920d; T: 210d	tr1	Solid Waste Collection	770.077	7.3946	241	241	7.875	1701.87			tr1	Solid Waste Collection	317.204	2.71754	241	241	34.5205	716.839
M/V/P/C/T: 500d	sf	Solid Waste Management System	647.063	6.70838	782.62	642.977	N/A	1620.45
M/V/P/C: 920d; T: 210d	tr1, tr2, tr3	Water Recovery System	902.377	3.03	832.089	832.089	0	1471.57		M/V/P/C/T: 210d	tr1	Water Recovery System	796.634	3.02817	834.276	834.276	0	1366.17
M/V/P/C: 920d; T: 210d	tr1	Water Storage	1120.18	1.11665	40.5936	40.5936	0	1261.3		M/V/P/C/T: 210d	tr1	Water Storage	386.589	0.383492	14.4878	14.4878	0	435.195
M/V/P/C/T: 500d	sf	Water Management Subsystem	1214.81	3.06663	681.884	681.884	N/A	1749.53
			17898.7	60.154	16942.2	15198.4	220.759	45265.2					5538.48	17.985	9458.54	8417.79	253.267	10126.2
Extended ESM										Regular ESM
Mars orbit - 500 days, 2 CMs										Mars orbit - 500 days, 2 CMs
ALSSAT source (closed loop)	Segment used	Item	M (kg)	V (m^3)	P (W)	C (W)	T (MMH/ Duration)	ESM Total		ALSSAT source (closed loop)	Segment used	Item	M (kg)	V (m^3)	P (W)	C (W)	T (MMH/ Duration)	ESM Total
M/V: 920d; P/C: 500d, 2cm; T: 500d	tr1, tr2, tr3	Air Management Subsystem	1386.64	3.09048	1833.27	1549.14	4.12808	2196.26		M/V/P/C/T: 500d	tr3	Air Management Subsystem	1069.33	2.20599	1833.27	1549.14	18.0849	1783.36
M/V/P/C: 710d; T: 500d	tr3	Food Subsystem	3908.74	10.736	10	10	0	5167.43		M/V/P/C/T: 500d	tr3	Food Subsystem	1737.38	4.774	10	10	0	2298.52
M/V: 920d; P/C: 500d, 2cm; T: 500d	tr1, tr2, tr3	Thermal Control Subsystem	447.332	0.98717	2554.19	2554.19	2.73973	1223.36		M/V/P/C/T: 500d	tr3	Thermal Control Subsystem	353.571	0.811646	2554.19	2554.19	2.73973	1109.06
M/V: 920d; P/C: 500d, 2cm; T: 500d	tr1, tr2, tr3	Solid Waste Processsing System	307.224	5.18066	310.234	237.499	500	1268.92		M/V/P/C/T: 500d	tr3	Solid Waste Processsing System	99.2984	1.42826	310.234	237.499	500	621.963
M/V/P/C: 710d; T: 500d	tr3	Solid Waste Collection	632.945	5.31281	241	241	44.6694	1341.96		M/V/P/C/T: 500d	tr3	Solid Waste Collection	315.741	2.59527	241	241	82.1918	728.004
M/V: 920d; P/C: 500d, 2cm; T: 500d	tr1, tr2, tr3	Water Recovery System	902.377	3.03	492.668	492.668	0	1384		M/V/P/C/T: 500d	tr3	Water Recovery System	480.064	2.06477	492.668	492.668	0	848.751
M/V/P/C: 710d; T: 500d	tr3	Water Storage	733.594	0.73316	13.3169	13.3169	0	822.81		M/V/P/C/T: 500d	tr3	Water Storage	347.005	0.349668	13.3169	13.3169	0	391.352
			8318.85	29.0703	5454.67	5097.82	551.537	13404.7					4402.39	14.2296	5454.67	5097.82	603.016	7781
Extended ESM										Regular ESM
Mars Descent - 4 CMs										Mars Descent - 4 CMs
ALSSAT source ( closed loop)	Segment used	Item	M	V	P	C	T	ESM Total		ALSSAT source (closed loop)	Segment used	Item	M	V	P	C	T	ESM Total
https://saemobilus.sae.org/content/2003-01-2633/	ascent	Ascent craft	8000	0	0	0	N/A	8000
https://saemobilus.sae.org/content/2003-01-2633/	descent	Descent craft	8000	0	0	0	0	8000		https://saemobilus.sae.org/content/2003-01-2633/	descent	Descent craft	8000	0	0	0	0	8000
M/V/P/C/T: 500d	sf	Air Management Subsystem	1217	2.62672	2785.84	2225.01	N/A	2254.83
M/V/P/C/T: 500d	sf	Food Subsystem	3407.61	9.358	10	10	N/A	5086.51
M/V/P/C/T: 500d	sf	Thermal Control Subsystem	398.306	0.896694	3166.2	3166.2	N/A	1296.68
M/V/P/C/T: 500d	sf	Solid Waste Management System	647.063	6.70838	782.62	642.977	N/A	2010.9
M/V/P/C/T: 500d	sf	Water Management Subsystem	1214.81	3.06663	681.884	681.884	N/A	1923.11
			22884.8	22.6564	7426.54	6726.08	0	28572					8000	0	0	0	0	8000
Extended ESM										Regular ESM
Surface Operations - 500 days, 4 CMs										Surface Operations - 500 days, 4 CMs
ALSSAT source ( closed loop)	Segment used	Item	M	V	P	C	T	ESM Total		ALSSAT source (closed loop)	Segment used	Item	M	V	P	C	T	ESM Total
https://saemobilus.sae.org/content/2003-01-2633/	ascent	Ascent craft	N/A	0	0	0	0	0
M/V/P/C/T: 500d	sf	Air Management Subsystem	N/A	2.62672	2785.84	2225.01	18.0849	1054.82		M/V/P/C/T: 500d	sf	Air Management Subsystem	1217	2.62672	2785.84	2225.01	18.0849	2271.83
M/V/P/C/T: 500d	sf	Food Subsystem	N/A	9.358	10	10	0	1678.91		M/V/P/C/T: 500d	sf	Food Subsystem	3407.61	9.358	10	10	0	5086.51
M/V/P/C/T: 500d	sf	Thermal Control Subsystem	N/A	0.896694	3166.2	3166.2	2.73973	900.952		M/V/P/C/T: 500d	sf	Thermal Control Subsystem	398.306	0.896694	3166.2	3166.2	2.73973	1299.26
M/V/P/C/T: 500d	sf	Solid Waste Management System	N/A	6.70838	782.62	642.977	582.192	1911.1		M/V/P/C/T: 500d	sf	Solid Waste Management System	647.063	6.70838	782.62	642.977	582.192	2558.16
M/V/P/C/T: 500d	sf	Water Management Subsystem	N/A	3.06663	681.884	681.884	0	708.296		M/V/P/C/T: 500d	sf	Water Management Subsystem	1214.81	3.06663	681.884	681.884	0	1923.11
			0	22.6564	7426.54	6726.08	603.016	6254.08					6884.79	22.6564	7426.54	6726.08	603.016	13138.9
Extended ESM										Regular ESM
Mars Ascent - 4 CMs										Mars Ascent - 4 CMs
ALSSAT source ( closed loop)	Segment used	Item	M	V	P	C	T	ESM Total		ALSSAT source (closed loop)	Segment used	Item	M	V	P	C	T	ESM Total
https://saemobilus.sae.org/content/2003-01-2633/	ascent	Ascent craft	8000	0	0	0	0	8000		https://saemobilus.sae.org/content/2003-01-2633/	ascent	Ascent craft	8000	0	0	0	0	8000
			8000	0	0	0	0	8000					8000	0	0	0	0	8000
Extended ESM										Regular ESM
Return Transit - 210 days, 6 CMs										Return Transit - 210 days, 6 CMs
ALSSAT source (closed loop)	Segment used	Item	M	V	P	C	T	ESM Total		ALSSAT source ( closed loop)	Segment used	Item	M	V	P	C	T	ESM Total
M/V/P/C: 920d; T: 210d	tr1, tr2, tr3	Air Management Subsystem	1386.64	3.09048	3736.69	2899.7	1.73379	2632.92		M/V/P/C/T: 210d	tr2	Air Management Subsystem	1283.61	2.82687	3725.98	2892.28	7.59567	2499.92
M/V/P/C/T: 210d	tr2	Food Subsystem	2171.36	5.962	10	10	0	2871.5		M/V/P/C/T: 210d	tr2	Food Subsystem	2171.36	5.962	10	10	0	2871.5
M/V/P/C: 920d; T: 210d	tr1, tr2, tr3	Thermal Control Subsystem	447.332	0.98717	3882.61	3882.61	1.15068	1565.2		M/V/P/C/T: 210d	tr2	Thermal Control Subsystem	445.945	0.985139	3858.85	3858.85	1.15068	1557.44
M/V/P/C: 920d; T: 210d	tr1, tr2, tr3	Solid Waste Processsing System	307.224	5.18066	772.693	566.308	210	1211.55		M/V/P/C/T: 210d	tr2	Solid Waste Processsing System	137.132	2.08179	773.949	566.898	210	679.153
M/V/P/C/T: 210d	tr2	Solid Waste Collection	317.204	2.71754	241	241	7.87969	701.786		M/V/P/C/T: 210d	tr2	Solid Waste Collection	317.204	2.71754	241	241	34.5205	716.839
M/V/P/C: 920d; T: 210d	tr1, tr2, tr3	Water Recovery System	902.377	3.03	832.089	832.089	0	1471.57		M/V/P/C/T: 210d	tr2	Water Recovery System	796.634	3.02817	834.276	834.276	0	1366.17
M/V/P/C/T: 210d	tr2	Water Storage	386.589	0.383492	14.4878	14.4878	0	435.195		M/V/P/C/T: 210d	tr2	Water Storage	386.589	0.383492	14.4878	14.4878	0	435.195
			5918.73	21.3513	9489.58	8446.2	220.764	10889.7					5538.48	17.985	9458.54	8417.79	253.267	10126.2
			63021.1	155.888	46739.6	42194.5	1596.08						38364.1	72.856	31798.3	28659.5	1712.57
Summary	Predeployment	Transit to Mars	Mars Orbit	Descent	Surface Operations	Ascent	Return Transit
Extended ESM	0	45265.2	13404.7	28572	6254.08	8000	10889.7	112386
Regular ESM	0	10126.2	7781	8000	13138.9	8000	10126.2	57172.3
Calculation with location factors	Predeployment	Transit to Mars	Mars Orbit	Descent	Surface Operations	Ascent	Return Transit	Total
Extended ESM	0	291960	26809.5	37143.6	17323.8	29600	103452	506289
Regular ESM	0	65314.1	15562	10400	36394.7	29600	96199	253470

## Sheet: Case 3
Extended ESM										Regular ESM
Predeployment - 210 days										Predeployment - 210 days
ALSSAT source (closed loop)	Segment used	Item	M (kg)	V (m^3)	P (W)	C (W)	T (MMH/ Duration)	ESM Total		ALSSAT source (closed loop)	Segment used	Item	M (kg)	V (m^3)	P (kW)	C (kW)	T (MMH/ Duration)	ESM Total
https://saemobilus.sae.org/content/2003-01-2633/	ascent	Ascent craft	8000	0	0	0	0	8000
M/V/P/C/T: 500d	sf	Air Management Subsystem	1217	2.62672	2785.84	2225.01	N/A	2189.24		M/V/P/C/T: 500d	sf	Air Management Subsystem	1217	2.62672	2785.84	2225.01	N/A	2189.24
M/V/P/C/T: 500d	sf	Food Subsystem	3407.61	9.358	10	10	N/A	4505.07		M/V/P/C/T: 500d	sf	Food Subsystem	3407.61	9.358	10	10	N/A	4505.07
M/V/P/C/T: 500d	sf	Thermal Control Subsystem	398.306	0.896694	3166.2	3166.2	N/A	1320.1		M/V/P/C/T: 500d	sf	Thermal Control Subsystem	398.306	0.896694	3166.2	3166.2	N/A	1320.1
M/V/P/C/T: 500d	sf	Solid Waste Management System	647.063	6.70838	782.62	642.977	N/A	1620.45		M/V/P/C/T: 500d	sf	Solid Waste Management System	647.063	6.70838	782.62	642.977	N/A	1620.45
M/V/P/C/T: 500d	sf	Water Management Subsystem	1214.81	3.06663	681.884	681.884	N/A	1749.53		M/V/P/C/T: 500d	sf	Water Management Subsystem	1214.81	3.06663	681.884	681.884	N/A	1749.53
			14884.8	22.6564	7426.54	6726.08	0	19384.4					6884.79	22.6564	7426.54	6726.08	0	11384.4
Extended ESM										Regular ESM
Transit to Mars - 210 days, 6 CMs										Transit to Mars - 210 days, 6 CMs
ALSSAT source ( closed loop)	Segment used	Item	M (kg)	V (m^3)	P (W)	C (W)	T	ESM Total		ALSSAT source (closed loop)	Segment used	Item	M (kg)	V (m^3)	P (W)	C (W)	T	ESM Total
https://saemobilus.sae.org/content/2003-01-2633/	descent	Descent craft	8000	0	0	0	0	8000
M/V/P/C: 920d; T: 210d	tr1, tr2, tr3	Air Management Subsystem	1386.64	3.09048	3736.69	2899.7	1.73379	2632.92		M/V/P/C/T: 210d	tr1	Air Management Subsystem	1283.61	2.82687	3725.98	2892.28	7.59567	2499.92
M/V/P/C: 920d; T: 210d	tr1	Food Subsystem	6080.1	16.698	10	10	0	8036.35		M/V/P/C/T: 210d	tr1	Food Subsystem	2171.36	5.962	10	10	0	2871.5
M/V/P/C: 920d; T: 210d	tr1, tr2, tr3	Thermal Control Subsystem	447.332	0.98717	3882.61	3882.61	1.15068	1565.2		M/V/P/C/T: 210d	tr1	Thermal Control Subsystem	445.945	0.985139	3858.85	3858.85	1.15068	1557.44
M/V/P/C: 920d; T: 210d	tr1, tr2, tr3	Solid Waste Processsing System	307.224	5.18066	772.693	566.308	210	1211.55		M/V/P/C/T: 210d	tr1	Solid Waste Processsing System	137.132	2.08179	773.949	566.898	210	679.153
M/V/P/C: 920d; T: 210d	tr1	Solid Waste Collection	950.149	8.03035	241	241	7.875	1956.33			tr1	Solid Waste Collection	317.204	2.71754	241	241	34.5205	716.839
M/V/P/C: 920d; T: 210d	tr1, tr2, tr3	Water Recovery System	902.377	3.03	832.089	832.089	0	1471.57		M/V/P/C/T: 210d	tr1	Water Recovery System	796.634	3.02817	834.276	834.276	0	1366.17
M/V/P/C: 920d; T: 210d	tr1	Water Storage	1120.18	1.11665	40.5936	40.5936	0	1261.3		M/V/P/C/T: 210d	tr1	Water Storage	386.589	0.383492	14.4878	14.4878	0	435.195
			19194	38.1333	9515.68	8472.3	220.759	26135.2					5538.48	17.985	9458.54	8417.79	253.267	10126.2
Extended ESM										Regular ESM
Mars orbit - 500 days, 2 CMs										Mars orbit - 500 days, 2 CMs
ALSSAT source (closed loop)	Segment used	Item	M (kg)	V (m^3)	P (W)	C (W)	T (MMH/ Duration)	ESM Total		ALSSAT source (closed loop)	Segment used	Item	M (kg)	V (m^3)	P (W)	C (W)	T (MMH/ Duration)	ESM Total
M/V/P/C: 920d; T: 500d	tr1, tr2, tr3	Air Management Subsystem	1386.64	3.09048	1833.27	1549.14	4.12808	2196.26		M/V/P/C/T: 500d	tr3	Air Management Subsystem	1069.33	2.20599	1833.27	1549.14	18.0849	1783.36
M/V/P/C: 710d; T: 500d	tr3	Food Subsystem	3908.74	10.736	10	10	0	5167.43		M/V/P/C/T: 500d	tr3	Food Subsystem	1737.38	4.774	10	10	0	2298.52
M/V/P/C: 920d; T: 500d	tr1, tr2, tr3	Thermal Control Subsystem	447.332	0.98717	2554.19	2554.19	2.73973	1223.36		M/V/P/C/T: 500d	tr3	Thermal Control Subsystem	353.571	0.811646	2554.19	2554.19	2.73973	1109.06
M/V/P/C: 920d; T: 500d	tr1, tr2, tr3	Solid Waste Processsing System	307.224	5.18066	310.234	237.499	500	1268.92		M/V/P/C/T: 500d	tr3	Solid Waste Processsing System	99.2984	1.42826	310.234	237.499	500	621.963
M/V/P/C: 710d; T: 500d	tr3	Solid Waste Collection	632.945	5.31281	241	241	44.6694	1341.96			tr3	Solid Waste Collection	315.741	2.59527	241	241	82.1918	728.004
M/V/P/C: 920d; T: 500d	tr1, tr2, tr3	Water Recovery System	902.377	3.03	492.668	492.668	0	1384		M/V/P/C/T: 500d	tr3	Water Recovery System	480.064	2.06477	492.668	492.668	0	848.751
M/V/P/C: 710d; T: 500d	tr3	Water Storage	733.594	0.73316	13.3169	13.3169	0	822.81			tr3	Water Storage	347.005	0.349668	13.3169	13.3169	0	391.352
			8318.85	29.0703	5454.67	5097.82	551.537	13404.7					4402.39	14.2296	5454.67	5097.82	603.016	7781
Extended ESM										Regular ESM
Mars Descent - 4 CMs										Mars Descent - 4 CMs
ALSSAT source ( closed loop)	Segment used	Item	M	V	P	C	T	ESM Total		ALSSAT source (closed loop)	Segment used	Item	M	V	P	C	T	ESM Total
https://saemobilus.sae.org/content/2003-01-2633/	descent	Descent craft	8000	0	0	0	0	8000		https://saemobilus.sae.org/content/2003-01-2633/	descent	Descent craft	8000	0	0	0	0	8000
			8000	0	0	0	0	8000					8000	0	0	0	0	8000
Extended ESM										Regular ESM
Surface Operations - 500 days, 4 CMs										Surface Operations - 500 days, 4 CMs
ALSSAT source ( closed loop)	Segment used	Item	M	V	P	C	T	ESM Total		ALSSAT source (closed loop)	Segment used	Item	M	V	P	C	T	ESM Total
https://saemobilus.sae.org/content/2003-01-2633/	ascent	Ascent craft	N/A	0	0	0	0	0		https://saemobilus.sae.org/content/2003-01-2633/	ascent	Ascent craft	N/A	0	0	0	0	0
M/V/P/C/T: 500d	sf	Air Management Subsystem	N/A	2.62672	2785.84	2225.01	18.0849	1054.82		M/V/P/C/T: 500d	sf	Air Management Subsystem	N/A	2.62672	2785.84	2225.01	18.0849	1054.82
M/V/P/C/T: 500d	sf	Food Subsystem	N/A	9.358	10	10	0	1678.91		M/V/P/C/T: 500d	sf	Food Subsystem	N/A	9.358	10	10	0	1678.91
M/V/P/C/T: 500d	sf	Thermal Control Subsystem	N/A	0.896694	3166.2	3166.2	2.73973	900.952		M/V/P/C/T: 500d	sf	Thermal Control Subsystem	N/A	0.896694	3166.2	3166.2	2.73973	900.952
M/V/P/C/T: 500d	sf	Solid Waste Management System	N/A	6.70838	782.62	642.977	582.192	1911.1		M/V/P/C/T: 500d	sf	Solid Waste Management System	N/A	6.70838	782.62	642.977	582.192	1911.1
M/V/P/C/T: 500d	sf	Water Management Subsystem	N/A	3.06663	681.884	681.884	0	708.296		M/V/P/C/T: 500d	sf	Water Management Subsystem	N/A	3.06663	681.884	681.884	0	708.296
			0	22.6564	7426.54	6726.08	603.016	6254.08					0	22.6564	7426.54	6726.08	603.016	6254.08
Extended ESM										Regular ESM
Mars Ascent - 4 CMs										Mars Ascent - 4 CMs
ALSSAT source ( closed loop)	Segment used	Item	M	V	P	C	T	ESM Total		ALSSAT source (closed loop)	Segment used	Item	M	V	P	C	T	ESM Total
https://saemobilus.sae.org/content/2003-01-2633/	ascent	Ascent craft	8000	0	0	0	0	8000		https://saemobilus.sae.org/content/2003-01-2633/	ascent	Ascent craft	8000	0	0	0	0	8000
			8000	0	0	0	0	8000					8000	0	0	0	0	8000
Extended ESM										Regular ESM
Return Transit - 210 days, 6 CMs										Return Transit - 210 days, 6 CMs
ALSSAT source (closed loop)	Segment used	Item	M	V	P	C	T	ESM Total		ALSSAT source ( closed loop)	Segment used	Item	M	V	P	C	T	ESM Total
M/V/P/C: 920d; T: 210d	tr1, tr2, tr3	Air Management Subsystem	1386.64	3.09048	3736.69	2899.7	1.73379	2632.92		M/V/P/C/T: 210d	tr2	Air Management Subsystem	1283.61	2.82687	3725.98	2892.28	7.59567	2499.92
M/V/P/C/T: 210d	tr2	Food Subsystem	2171.36	5.962	10	10	0	2871.5		M/V/P/C/T: 210d	tr2	Food Subsystem	2171.36	5.962	10	10	0	2871.5
M/V/P/C: 920d; T: 210d	tr1, tr2, tr3	Thermal Control Subsystem	447.332	0.98717	3882.61	3882.61	1.15068	1565.2		M/V/P/C/T: 210d	tr2	Thermal Control Subsystem	445.945	0.985139	3858.85	3858.85	1.15068	1557.44
M/V/P/C: 920d; T: 210d	tr1, tr2, tr3	Solid Waste Processsing System	307.224	5.18066	772.693	566.308	210	1211.55		M/V/P/C/T: 210d	tr2	Solid Waste Processsing System	137.132	2.08179	773.949	566.898	210	679.153
M/V/P/C/T: 210d	tr2	Solid Waste Collection	317.204	2.71754	241	241	7.87969	701.786			tr2	Solid Waste Collection	317.204	2.71754	241	241	34.5205	716.839
M/V/P/C: 920d; T: 210d	tr1, tr2, tr3	Water Recovery System	902.377	3.03	832.089	832.089	0	1471.57		M/V/P/C/T: 210d	tr2	Water Recovery System	796.634	3.02817	834.276	834.276	0	1366.17
M/V/P/C/T: 210d	tr2	Water Storage	386.589	0.383492	14.4878	14.4878	0	435.195		M/V/P/C/T: 210d	tr2	Water Storage	386.589	0.383492	14.4878	14.4878	0	435.195
			5918.73	21.3513	9489.58	8446.2	220.764	10889.7					5538.48	17.985	9458.54	8417.79	253.267	10126.2
			48316.4	133.868	39313	35468.5	1596.08						22364.1	95.5124	39224.8	35385.6	1712.57
Summary	Predeployment	Transit to Mars	Mars Orbit	Descent	Surface Operations	Ascent	Return Transit
Extended ESM	19384.4	13404.7	13404.7	8000	6254.08	8000	10889.7	79337.7
Regular ESM	11384.4	7781	7781	8000	6254.08	8000	10126.2	59326.7
Calculation with location factors	Predeployment	Transit to Mars	Mars Orbit	Descent	Surface Operations	Ascent	Return Transit	Total
Extended ESM	53694.8	86460.6	26809.5	10400	17323.8	29600	103452	327741
Regular ESM	31534.8	50187.5	15562	10400	17323.8	29600	96199	250807

## Sheet: Biomanufacturing
Extended ESM										Regular ESM
Transit to Mars - 210 days, 6 CMs										Transit to Mars - 210 days, 6 CMs
ALSSAT source ( closed loop)	Segment used	Item	M (kg)	V (m^3)	P (kW)	C (kW)	T (MMH/ Duration)	ESM Total		ALSSAT source (closed loop)	Segment used	Item	M (kg)	V (m^3)	P (kW)	C (kW)	T (MMH/ Duration)	ESM Total
M/V/P/C/T: 70d	sf	Food Subsystem	768.268	2.11	10	10	N/A	1017.72
			768.268	2.11	10	10	0	1017.72					0	0	0	0	0	0
Extended ESM										Regular ESM
Mars Descent - 4 CMs										Mars Descent - 4 CMs
M/V/P/C/T: 70d	sf	Food Subsystem	768.268	2.11	10	10	N/A	1148.63
			768.268	2.11	10	10	0	1148.63					0	0	0	0	0	0
Extended ESM										Regular ESM
Surface Operations - 500 days, 4 CMs										Surface Operations - 500 days, 4 CMs
ALSSAT source ( closed loop)	Segment used	Item	M	V	P	C	T	ESM Total		ALSSAT source (closed loop)	Segment used	Item	M	V	P	C	T	ESM Total
M/V/P/C/T: 70d	sf	Food Subsystem	N/A	2.11	10	10	0	380.358		M/V/P/C/T: 70d	sf	Food Subsystem	768.268	2.11	10	10	0	1148.63
			0	2.11	10	10	0	380.358					768.268	2.11	10	10	0	1148.63
			1536.54	6.33	30	30	0						768.268	2.11	10	10	0
Extended ESM										Regular ESM
Transit to Mars - 210 days, 6 CMs										Transit to Mars - 210 days, 6 CMs
ALSSAT source ( closed loop)	Segment used	Item	M (kg)	V (m^3)	P (kW)	C (kW)	T (MMH/ Duration)	ESM Total		ALSSAT source (closed loop)	Segment used	Item	M (kg)	V (m^3)	P (kW)	C (kW)	T (MMH/ Duration)	ESM Total
M/V/P/C/T: 500d	sf	Food Subsystem	5078.69	13.954	10	10	N/A	6713.89
			5078.69	13.954	10	10	0	6713.89					0	0	0	0	0	0
Extended ESM										Regular ESM
Mars Descent - 4 CMs										Mars Descent - 4 CMs
M/V/P/C/T: 500d	sf	Food Subsystem	5078.69	13.954	10	10	N/A	7581.02
			5078.69	13.954	10	10	0	7581.02					0	0	0	0	0	0
Extended ESM										Regular ESM
Surface Operations - 500 days, 4 CMs										Surface Operations - 500 days, 4 CMs
ALSSAT source ( closed loop)	Segment used	Item	M	V	P	C	T	ESM Total		ALSSAT source (closed loop)	Segment used	Item	M	V	P	C	T	ESM Total
M/V/P/C/T: 500d	sf	Food Subsystem	N/A	13.954	10	10	0	2502.33		M/V/P/C/T: 500d	sf	Food Subsystem	5078.69	13.954	10	10	0	7581.02
			0	13.954	10	10	0	2502.33					5078.69	13.954	10	10	0	7581.02
			10157.4	41.862	30	30	0						5078.69	13.954	10	10	0
70 days of food	Transit to Mars	Descent	Surface Operations
Extended ESM	1017.72	1148.63	380.358	2546.7
Regular ESM	0	0	1148.63	1148.63
70 days of food (w/location factors)	Transit to Mars	Descent	Surface Operations	Total
Extended ESM	6564.28	1493.21	1053.59	9111.08
Regular ESM	0	0	3181.69	3181.69
500 days of food	Transit to Mars	Descent	Surface Operations
Extended ESM	6713.89	7581.02	2502.33	16797.2
Regular ESM	0	0	7581.02	7581.02
500 days of food (w/location factors)	Transit to Mars	Descent	Surface Operations	Total
Extended ESM	43304.6	9855.33	6931.45	60091.4
Regular ESM	0	0	20999.4	20999.4

## Sheet: Constants
Location and Equivalency Factor Assumptions
Segment	Leq (kg/kg)	Veq (kg/m^3)	Peq (kg/W)	Ceq (kg/W)	Teq	Number of Days		Shielded volume	Unshielded volume
pd (P)	2.77	117	0.162	0.096	0	210		79	38
tr1 (T1)	6.45	117	0.162	0.096	0.565	210		79	38
tr3 (T3)	2	117	0.162	0.096	0.565	500		79	38
descent (D)	1.3	101.3	0.1259	0.0146	2.85	1
su (S)	2.77	179.16	0.087	0.146	0.94	500		170	9.16
ascent (A)	3.7	101.3	0.1259	0.0146	2.85	1
tr2 (T2)	9.5	117	0.162	0.096	0.565	210		79	38

## Sheet: data-0
	M (kg)	V (m^3)	P (kW)	C (kW)	CT
tr1	3077.84	10.2426	25.2264	22.3644	-109.349
tr3	202.686	1.17961	17.5049	14.6429	-126.609
d	N/A	N/A	N/A	N/A	N/A
sf	N/A	N/A	N/A	N/A	N/A
a	N/A	N/A	N/A	N/A	N/A
tr2	N/A	N/A	N/A	N/A	N/A

[truncated: 8 more sheets: data-1, data-2, data-3, data-m, data-v, data-p, data-c, data-t]
